# Supplementary material for: Hydrogenated Amorphous Silicon Charge-Selective Contact Devices on a Polyimide Flexible Substrate for Dosimetry and Beam Flux Measurements
Source: Sensors (Basel). 2025 Feb 19;25(4):1263. doi: 10.3390/s25041263 (PMC11860948; doi:10.3390/s25041263)
Supplement: Supplementary file 1 [file sensors-25-01263-s001.zip]

Archive with 12 entries (9 files):
- sensors-3446936-supplementary/
- sensors-3446936-supplementary/Supplementary material/
- sensors-3446936-supplementary/Supplementary material/Data Files/
- sensors-3446936-supplementary/Supplementary material/Data Files/Data Fig 8.TXT
- sensors-3446936-supplementary/Supplementary material/Data Files/MDPI-Fig 4.csv
- sensors-3446936-supplementary/Supplementary material/Data Files/MDPI-Fig 6.csv
- sensors-3446936-supplementary/Supplementary material/Data Files/MDPI-Fig 9.csv
- sensors-3446936-supplementary/Supplementary material/Data Files/MDPI-Fig10.csv
- sensors-3446936-supplementary/Supplementary material/Data Files/MDPI-Fig7.csv
- sensors-3446936-supplementary/Supplementary material/Data Files/MDPI-Fig8.csv
- sensors-3446936-supplementary/Supplementary material/PhD_Peverini_Francesca-61-78.pdf
- sensors-3446936-supplementary/Supplementary material/Sensitivities at various voltages.pdf
