# Supplementary material for: Hydrogenated Amorphous Silicon Charge-Selective Contact Devices on a Polyimide Flexible Substrate for Dosimetry and Beam Flux Measurements
Source: Sensors (Basel). 2025 Feb 19;25(4):1263. doi: 10.3390/s25041263 (PMC11860948; doi:10.3390/s25041263)
Supplement: Supplementary file 1 [file sensors-25-01263-s001.zip › sensors-3446936-supplementary/Supplementary material/Data Files/Data Fig 8.TXT]

Bias Voltage (V)	Sensitivity ( (nC/cGy)	Error	D	E	F	G	H	I	J
1.0000	0.44000	0.040000
2.0000	0.63000	0.040000
3.0000	1.0000	0.040000
4.0000	1.0300	0.040000
