# Supplementary material for: Hydrogenated Amorphous Silicon Charge-Selective Contact Devices on a Polyimide Flexible Substrate for Dosimetry and Beam Flux Measurements
Source: Sensors (Basel). 2025 Feb 19;25(4):1263. doi: 10.3390/s25041263 (PMC11860948; doi:10.3390/s25041263)
Supplement: Supplementary file 1 [file sensors-25-01263-s001.zip › sensors-3446936-supplementary/Supplementary material/Data Files/MDPI-Fig 4.csv]

Xray Tube Set Current (mA)	Dose Rate (mGy/s)	error doserate (%)
0,5	0,5267	3
1	1,220	3
1,5	1,799	3
2	2,350	3
2,5	2,919	3
3	3,322	3
3,5	3,942	3
4	4,464	3
4,5	5,180	3
5	5,853	3
5,5	6,549	3
6	7,180	3
6,5	7,568	3
7	7,793	3
