# Supplementary material for: Hydrogenated Amorphous Silicon Charge-Selective Contact Devices on a Polyimide Flexible Substrate for Dosimetry and Beam Flux Measurements
Source: Sensors (Basel). 2025 Feb 19;25(4):1263. doi: 10.3390/s25041263 (PMC11860948; doi:10.3390/s25041263)
Supplement: Supplementary file 1 [file sensors-25-01263-s001.zip › sensors-3446936-supplementary/Supplementary material/Data Files/MDPI-Fig 6.csv]

Reverse Bias (V)	Leakage current (nA)	Leakage current error (%)
0	-0,00746978906	10
0,05	-0,00211141694	10
0,1	-0,0061281123	10
0,15	-0,0004838282	10
0,2	0,0005279064	10
0,25	-0,0072718	10
0,3	0,00119875078	10
0,35	0,0024469282	10
0,4	0,0011740148	10
0,45	-0,0089323284	10
0,5001	-0,00167971992	10
0,5501	0,0005994352	10
0,6	0,0000001004	10
0,6501	0,00329924258	10
0,7001	-0,0001263546	10
0,75	0,001811893746	10
0,8	0,0073406822	10
0,85	0,0039205898	10
0,9	0,0072472146	10
0,95	0,00295560656	10
1	0,00160296848	10
1,05	0,00344223526	10
1,1	0,00269993706	10
1,15	0,00353571956	10
1,2	0,00363195722	10
1,25	0,0029501328	10
1,3	0,0034505082	10
1,35	0,0037391872	10
1,4	0,00249102718	10
1,45	0,002655984558	10
1,5	0,0036787154	10
1,55	0,00211713752	10
1,6	0,0035550074	10
1,65	0,0029996604	10
1,7	0,0011054232	10
1,75	0,005526237	10
1,8	0,00346154844	10
1,85	0,00201269388	10
1,9	0,00160031604	10
1,95	0,00145185852	10
2	0,003719997066	10
2,05	0,00455578	10
2,1	0,0048416986	10
2,1504	0,0043138416	10
2,2003	0,0039207034	10
2,2502	0,0055565168	10
2,3004	0,0057159726	10
2,3503	0,0055427768	10
2,4002	0,0058561946	10
2,4501	0,0055867726	10
2,5003	0,0062630922	10
2,5502	0,006488531	10
2,6001	0,006419803	10
2,6503	0,0055950462	10
2,7003	0,0061256476	10
2,7502	0,0049517214	10
2,8004	0,0054713458	10
2,8503	0,007255599	10
2,9002	0,00807212318	10
2,9502	0,0081683504	10
3,0004	0,006001948	10
3,0503	0,0085697448	10
3,1002	0,0075002924	10
3,1504	0,0084515294	10
3,2003	0,0084405396	10
3,2502	0,0112365204	10
3,3004	0,0117863666	10
3,3504	0,0109973406	10
3,4003	0,0042562052	10
3,4502	0,01173689	10
3,5004	0,01380432	10
3,5503	0,014898516	10
3,6002	0,013243478	10
3,6504	0,014728067	10
3,7003	0,014145232	10
3,7503	0,015616074	10
3,8005	0,017933678	10
3,8504	0,018634732	10
3,9003	0,019319292	10
3,9502	0,0210486	10
4,0004	0,020276038	10
4,0503	0,02312184	10
4,1003	0,02632767	10
4,1505	0,028329326	10
4,2004	0,030850646	10
4,2503	0,035912534	10
4,3005	0,039236714	10
4,3504	0,039079986	10
4,4003	0,032805554	10
4,4502	0,038354104	10
4,5005	0,04129334	10
4,5504	0,04087267	10
4,6003	0,049734382	10
4,6505	0,052027486	10
4,7004	0,061087176	10
4,7503	0,060836964	10
4,8002	0,064510316	10
4,8505	0,066250762	10
4,9004	0,072948594	10
4,9503	0,073561736	10
5,0005	0,08057021	10
5,0504	0,081224636	10
5,1003	0,09631393	10
5,1505	0,09784817	10
5,2004	0,10876376	10
5,2503	0,094573472	10
5,3002	0,097782174	10
5,3504	0,11129876	10
5,4003	0,11833478	10
5,4502	0,11812854	10
5,5005	0,12345164	10
5,5504	0,11852724	10
5,6003	0,11840894	10
5,6505	0,12628908	10
5,7004	0,12479334	10
5,7503	0,13113092	10
5,8002	0,13793594	10
5,8505	0,15088894	10
5,9003	0,15556028	10
5,9503	0,16895316	10
6,0005	0,16386934	10
