# Supplementary material for: Hydrogenated Amorphous Silicon Charge-Selective Contact Devices on a Polyimide Flexible Substrate for Dosimetry and Beam Flux Measurements
Source: Sensors (Basel). 2025 Feb 19;25(4):1263. doi: 10.3390/s25041263 (PMC11860948; doi:10.3390/s25041263)
Supplement: Supplementary file 1 [file sensors-25-01263-s001.zip › sensors-3446936-supplementary/Supplementary material/Data Files/MDPI-Fig 9.csv]

Preliminary Proton Flux (proton/s)	Signal (nA) bias -0,5V	Signal (nA) bias -1,5V	Signal (nA) bias -2V	Signal (nA) bias -3V	error current signal (pA)
1,50E+07	2,1E-02	4,3E-02	3,7E-02	6E-02	50
3,00E+07	3,1E-02	8,3E-02	1,1E-01	1,1E-01	50
4,50E+07	3,7E-02	1,15E-01	1,26E-01	1,4E-01	50
6,00E+07	5E-02	1,29E-01	1,82E-01	2,2E-01	50
