# Supplementary material for: Hydrogenated Amorphous Silicon Charge-Selective Contact Devices on a Polyimide Flexible Substrate for Dosimetry and Beam Flux Measurements
Source: Sensors (Basel). 2025 Feb 19;25(4):1263. doi: 10.3390/s25041263 (PMC11860948; doi:10.3390/s25041263)
Supplement: Supplementary file 1 [file sensors-25-01263-s001.zip › sensors-3446936-supplementary/Supplementary material/Data Files/MDPI-Fig10.csv]

Preliminary Proton Flux (proton/s)	Signal current (nA)	Error signal current (pA)
8,30E+07	0,487	50
1,66E+08	0,721	50
4,15E+08	1,5	50
8,30E+08	2,65	50
1,66E+09	4,97	50
4,15E+09	11,5	50
8,30E+09	21,6	50
1,66E+10	40,6	50
2,49E+10	59,7	50
