# Supplementary material for: Hydrogenated Amorphous Silicon Charge-Selective Contact Devices on a Polyimide Flexible Substrate for Dosimetry and Beam Flux Measurements
Source: Sensors (Basel). 2025 Feb 19;25(4):1263. doi: 10.3390/s25041263 (PMC11860948; doi:10.3390/s25041263)
Supplement: Supplementary file 1 [file sensors-25-01263-s001.zip › sensors-3446936-supplementary/Supplementary material/Data Files/MDPI-Fig7.csv]

doserate (mGy/s)	Error doserate(%)	signal_1V(nA)	signal_2V(nA)	signal_3V(nA)	signal_4V(nA)	Error current(nA)
1,29878	3	2,11E-01	3,32E-01	3,89E-01	4,79E-01	5,00E-02
3,2567	3	5,04E-01	7,52E-01	9,29E-01	1,10E+00	5,00E-02
5,7042	3	8,24E-01	1,21E+00	1,51E+00	1,81E+00	5,00E-02
8,1517	3	1,14E+00	1,64E+00	2,07E+00	2,47E+00	5,00E-02
