# Supplementary material for: Hydrogenated Amorphous Silicon Charge-Selective Contact Devices on a Polyimide Flexible Substrate for Dosimetry and Beam Flux Measurements
Source: Sensors (Basel). 2025 Feb 19;25(4):1263. doi: 10.3390/s25041263 (PMC11860948; doi:10.3390/s25041263)
Supplement: Supplementary file 1 [file sensors-25-01263-s001.zip › sensors-3446936-supplementary/Supplementary material/Data Files/MDPI-Fig8.csv]

Bias (V)	Sensitivity (nC/cGy)	Error sensitivity (nC/cGy)
1	0,435	0,04
2	0,626	0,04
3	0,991	0,04
4	1,019	0,04
